# Supplementary material for: Structures of tweety homolog proteins TTYH2 and TTYH3 reveal a Ca2+-dependent switch from intra- to intermembrane dimerization
Source: Nat Commun. 2021 Nov 25;12:6913. doi: 10.1038/s41467-021-27283-8 (PMC8617170; doi:10.1038/s41467-021-27283-8)
Supplement: Supplementary file 4 — Source Data [file 41467_2021_27283_MOESM4_ESM.xlsx]

## Sheet: Supplementary Figure 1
Supplementary Figure 1 - uncropped gels

## Sheet: Supplementary Figure 6
Supplementary Figure 6 - representative IV curve and fold activation summary data
Representative TTY2-AQP4 IV relationship
	ISO	HOS
mV	pA	pA
80	112.915	112.61
60	82.3975	80.719
40	51.1169	53.4058
20	21.9727	25.4822
0	-4.88281	-0.305176
-20	-29.7546	-25.6348
-40	-55.6946	-48.3704
-60	-77.8198	-70.6482
-80	-103.149	-93.689
Representative control IV relationship
	ISO	HOS
mV	pA	pA
80	212.78	195.9
60	141.959	142.446
40	88.6528	92.8657
20	44.0845	49.1292
0	5.98937	7.92378
-20	-26.6099	-29.1317
-40	-54.0388	-65.0274
-60	-75.3574	-97.6972
-80	-98.5112	-132.772
Fold activation summary data
TTYH2-AQP4	Control
1.15845	0.821774
1.77812	0.890452
0.995831	2.25926
2.86419	1.18285
1.76222
